# Supplementary material for: Hypoxia–Immune-Related Gene SLC19A1 Serves as a Potential Biomarker for Prognosis in Multiple Myeloma
Source: Front Immunol. 2022 Jul 25;13:843369. doi: 10.3389/fimmu.2022.843369 (PMC9358019; doi:10.3389/fimmu.2022.843369)
Supplement: Supplementary file 2 [file Table_1.xlsx]

## Sheet: Supplementary Table 4
	Table S1 Clinical characteristics of healthy donors and MM patients
	Sample number	Disease	Gender	Age	M-component type	Stage (ISS)	Plasma Cell (%)	Cytogenetics	Last treatment
	1	HD	F	71
	2	HD	F	58
	3	HD	M	60
	4	HD	F	54
	5	HD	M	43
	6	ND MM	M	55	IgG Lambda	III	85.5	1q21 amplification	No treatment
	7	ND MM	F	49	IgG Kappa	III	81.5	1q21 amplification, RB1 deletion, D13S319 deletion	No treatment
	8	ND MM	M	59	IgG Lambda	III	55.5	1q21 amplification, RB1 deletion, D13S319 deletion	No treatment
	9	ND MM	F	58	IgG Kappa	III	60.5	t(11;14)(q13;q32) positive	No treatment
	10	ND MM	M	53	Kappa light chain	I	53	Norm Fish	No treatment
	11	ND MM	M	68	IgG Kappa	II	22	Norm Fish	No treatment
	12	ND MM	M	59	IgA Lambda	III	27	RB1 deletion, D13S319 deletion, 13q14 deletion	No treatment
	13	ND MM	F	76	Kappa light chain	Ⅲ	12.5	Norm Fish	No treatment
	14	ND MM	F	61	Lambda light chain	Ⅲ	13	Norm Fish	No treatment
	15	ND MM	F	62	IgG Lambda	Ⅱ	15	Norm Fish	No treatment
	16	ND MM	M	49	IgA Lambda	Ⅲ	63	1q21 amplification, TP53 deletion	No treatment
	17	ND MM	F	54	IgG Kappa	Ⅱ	45.2	Norm Fish	No treatment
	18	ND MM	M	57	IgG Lambda	Ⅲ	86.6	1q21 amplification	No treatment
	19	RR MM	M	52	IgG Kappa	III	15	Norm Fish	PRD
	20	RR MM	F	43	IgG Kappa + Lambda	II	30	RB1 deletion, D13S319 deletion, 13q14 deletion	PAD
	21	RR MM	M	56	IgG Lambda	I	28.5	TP53 positive	PAD
	22	RR MM	M	54	Lambda light chain	III	62.5	t(11;14)(q13;q32) positive	IRD
	23	RR MM	F	66	IgG Lambda	II	73	1q21 amplification	PRD
	24	RR MM	M	45	IgD Lambda	III	29	Norm Fish	PCD
	Abbreviations: MM, multiple myeloma; HD, healthy donors; ND MM, Newly diagnosed MM patients; RP MM, Relapsed MM patients; M, Male; F, Female; PRD, Bortezomib + Lenadomide + Dexamethasone;; PAD, Bortezomib + Adriamycin + Dexamethasone; IRD, Ixazomib + Lenadomide + Dexamethasone; PCD, Bortezomib + Cyclophosphamide + Dexamethasone.
