# Supplementary material for: Hypoxia–Immune-Related Gene SLC19A1 Serves as a Potential Biomarker for Prognosis in Multiple Myeloma
Source: Front Immunol. 2022 Jul 25;13:843369. doi: 10.3389/fimmu.2022.843369 (PMC9358019; doi:10.3389/fimmu.2022.843369)
Supplement: Supplementary file 3 [file Table_2.xlsx]

## Sheet: Supplementary Table 2
Gene	ID	adj.P.Val	PValue	logFC	Gene.symbol	biotype
MEIS2	4212	0.000124719	5.39e-06	-0.987963	MEIS2	protein_coding
BTBD3	22903	2.86e-06	6.82e-08	-0.900064	BTBD3	protein_coding
CCDC85A	114800	0.00209047	0.000165543	-0.798143	CCDC85A	protein_coding
MYC	4609	6.14e-06	1.65e-07	-0.791783	MYC	protein_coding
WDR17	116966	2.36e-09	2.63e-11	-0.724119	WDR17	protein_coding
MATR3	9782	0.000243463	1.2e-05	-0.702443	MATR3	protein_coding
RELN	5649	6.71e-06	1.84e-07	-0.698944	RELN	protein_coding
AJAP1	55966	0.00102182	6.83e-05	-0.698464	AJAP1	protein_coding
KCNQ5	56479	5.29e-10	5.03e-12	-0.681768	KCNQ5	protein_coding
ANKS6	203286	4.2e-07	7.91e-09	-0.636616	ANKS6	protein_coding
MORC1	27136	0.0267665	0.00396698	-0.611024	MORC1	protein_coding
KCNS3	3790	0.0298655	0.00457717	-0.596738	KCNS3	protein_coding
ESRRG	2104	0.00110896	7.54e-05	-0.595535	ESRRG	protein_coding
CD1D	912	0.00294222	0.000253152	-0.588581	CD1D	protein_coding
ARNT2	9915	0.000621624	3.7e-05	-0.578734	ARNT2	protein_coding
HIST1H2AC	8334	4.32e-05	1.55e-06	-0.556679	HIST1H2AC	protein_coding
KIAA1217	56243	0.00193008	0.000149909	-0.555655	KIAA1217	protein_coding
SLC19A1	6573	0.000592962	3.5e-05	-0.549992	SLC19A1	protein_coding
SDHAF3	57001	2.39e-08	3.29e-10	-0.538787	SDHAF3	protein_coding
HIST1H2BC	8347	0.00343006	0.000308379	-0.528666	HIST1H2BC	protein_coding
HIST2H2BE	8349	3.64e-06	9.03e-08	-0.527766	HIST2H2BE	protein_coding
ASB5	140458	0.0253247	0.00369433	-0.526119	ASB5	protein_coding
CYP4F35P	284233	0.00216375	0.000172238	-0.526032	CYP4F35P	transcribed_unprocessed_pseudogene
ENDOG	2021	5.96e-05	2.24e-06	-0.523876	ENDOG	protein_coding
NRG3	10718	0.00936052	0.00107107	-0.510916	NRG3	protein_coding
STXBP6	29091	0.00182312	0.000139828	-0.510034	STXBP6	protein_coding
RPH3A	22895	0.000566302	3.32e-05	-0.507796	RPH3A	protein_coding
FADS2	9415	0.00028598	1.46e-05	0.501139	FADS2	protein_coding
CEBPA	1050	3.91e-06	9.78e-08	0.5012	CEBPA	protein_coding
GAS2L1	10634	0.00699141	0.000747695	0.501227	GAS2L1	protein_coding
DOCK4	9732	8.96e-05	3.64e-06	0.501502	DOCK4	protein_coding
CLIP2	7461	5.96e-05	2.24e-06	0.504657	CLIP2	protein_coding
GSTP1	2950	1.24e-06	2.61e-08	0.505529	GSTP1	protein_coding
RIN2	54453	0.00110792	7.52e-05	0.507417	RIN2	protein_coding
FGF2	2247	4.44e-05	1.6e-06	0.509458	FGF2	protein_coding
NPL	80896	6.29e-11	5.11e-13	0.509494	NPL	protein_coding
FCGRT	2217	7.56e-07	1.52e-08	0.509607	FCGRT	protein_coding
SLC7A7	9056	6.37e-10	6.15e-12	0.509842	SLC7A7	protein_coding
FAS	355	4.93e-07	9.43e-09	0.511025	FAS	protein_coding
HCST	10870	4.07e-08	5.92e-10	0.512111	HCST	protein_coding
RGS2	5997	0.000685413	4.18e-05	0.512252	RGS2	protein_coding
ITGAD	3681	6.72e-06	1.85e-07	0.513357	ITGAD	protein_coding
CDH1	999	0.00108485	7.32e-05	0.514175	CDH1	protein_coding
SLC44A2	57153	7.34e-09	8.94e-11	0.514931	SLC44A2	protein_coding
CDKN1C	1028	0.000289454	1.48e-05	0.514958	CDKN1C	protein_coding
SYTL3	94120	1.59e-05	4.92e-07	0.514998	SYTL3	protein_coding
GIMAP6	474344	1.43e-05	4.36e-07	0.515487	GIMAP6	protein_coding
DHRSX	207063	0.00114532	7.87e-05	0.517271	DHRSX	protein_coding
SGCE	8910	0.00256807	0.000212818	0.517959	SGCE	protein_coding
SLC1A3	6507	1.43e-06	3.09e-08	0.518281	SLC1A3	protein_coding
FTH1	2495	1.94e-15	7.41e-18	0.518338	FTH1	protein_coding
PPP1R14A	94274	0.0161564	0.00210799	0.519082	PPP1R14A	protein_coding
CAVIN2	8436	7.69e-06	2.16e-07	0.519232	CAVIN2	protein_coding
PTPRF	5792	0.00284638	0.000241522	0.519411	PTPRF	protein_coding
DSE	29940	1.6e-07	2.74e-09	0.519754	DSE	protein_coding
FAM129A	116496	0.0101062	0.00117743	0.520707	FAM129A	protein_coding
ZAP70	7535	0.000467214	2.67e-05	0.521207	ZAP70	protein_coding
SLC8A1	6546	0.0365245	0.00588358	0.52187	SLC8A1	protein_coding
SERPINB6	5269	4.01e-05	1.41e-06	0.522282	SERPINB6	protein_coding
TACC1	6867	2.38e-09	2.67e-11	0.522621	TACC1	protein_coding
GZMB	3002	0.000541904	3.16e-05	0.523242	GZMB	protein_coding
SLC46A3	283537	0.00121265	8.46e-05	0.523355	SLC46A3	protein_coding
SERPINF1	5176	2.75e-06	6.53e-08	0.524	SERPINF1	protein_coding
UBASH3B	84959	0.000152164	6.87e-06	0.524121	UBASH3B	protein_coding
DOCK11	139818	1.01e-05	2.9e-07	0.524748	DOCK11	protein_coding
TGFB1I1	7041	7.54e-06	2.11e-07	0.525171	TGFB1I1	protein_coding
MDK	4192	0.00205129	0.000161864	0.526029	MDK	protein_coding
LYVE1	10894	0.00023272	1.13e-05	0.527198	LYVE1	protein_coding
ZFP30	22835	0.0112466	0.0013426	0.527654	ZFP30	protein_coding
SAT1	6303	2.1e-11	1.56e-13	0.528062	SAT1	protein_coding
RHOF	54509	2.39e-08	3.3e-10	0.528338	RHOF	protein_coding
RIMS3	9783	0.0002823	1.43e-05	0.528568	RIMS3	protein_coding
AZU1	566	6.34e-06	1.72e-07	0.529471	AZU1	protein_coding
VCAN	1462	8.66e-11	7.21e-13	0.530365	VCAN	protein_coding
SPINT2	10653	0.00791651	0.000874471	0.530596	SPINT2	protein_coding
RCN3	57333	3.23e-05	1.1e-06	0.531799	RCN3	protein_coding
GZMH	2999	4.27e-05	1.52e-06	0.532207	GZMH	protein_coding
NACC2	138151	0.017282	0.00229764	0.532314	NACC2	protein_coding
TMC6	11322	0.000126748	5.5e-06	0.533256	TMC6	protein_coding
TRPS1	7227	2.72e-06	6.42e-08	0.533899	TRPS1	protein_coding
RAB37	326624	8.17e-06	2.31e-07	0.533996	RAB37	protein_coding
SDCBPP2	NA	0.000333222	1.76e-05	0.535519	SDCBPP2	processed_pseudogene
NR1H3	10062	3.92e-06	9.82e-08	0.537156	NR1H3	protein_coding
ENTPD1	953	1.66e-11	1.22e-13	0.537644	ENTPD1	protein_coding
SLA	6503	9.17e-10	9.13e-12	0.538077	SLA	protein_coding
CTSA	5476	2.96e-07	5.41e-09	0.538997	CTSA	protein_coding
CTHRC1	115908	0.0246977	0.00356495	0.539071	CTHRC1	protein_coding
CPNE2	221184	8.49e-05	3.42e-06	0.539393	CPNE2	protein_coding
DNTT	1791	4.22e-05	1.5e-06	0.540361	DNTT	protein_coding
IGHV5-78	NA	0.00194255	0.000151167	0.541331	IGHV5-78	IG_V_pseudogene
IL2RG	3561	1.19e-09	1.22e-11	0.541442	IL2RG	protein_coding
LGALS8	3964	0.000243271	1.19e-05	0.541818	LGALS8	protein_coding
IL7R	3575	6.45e-06	1.76e-07	0.542606	IL7R	protein_coding
MMP9	4318	4.97e-12	3.37e-14	0.543328	MMP9	protein_coding
TLR2	7097	7.63e-06	2.13e-07	0.543579	TLR2	protein_coding
TIMP1	7076	0.00864075	0.000971164	0.544835	TIMP1	protein_coding
ZMIZ1	57178	0.00173637	0.000131337	0.545889	ZMIZ1	protein_coding
EPX	8288	0.000365252	1.96e-05	0.546737	EPX	protein_coding
MMP8	4317	6.75e-08	1.06e-09	0.547288	MMP8	protein_coding
TRAF5	7188	0.00340192	0.000304838	0.547582	TRAF5	protein_coding
PPARG	5468	6.41e-06	1.74e-07	0.548056	PPARG	protein_coding
PCED1B	91523	0.000156961	7.14e-06	0.549287	PCED1B	protein_coding
ACP5	54	1.36e-05	4.1e-07	0.549404	ACP5	protein_coding
MYBPC2	4606	0.0122262	0.00148618	0.550083	MYBPC2	protein_coding
IGFBP4	3487	2.54e-06	5.92e-08	0.550574	IGFBP4	protein_coding
GBP1	2633	2.29e-09	2.53e-11	0.550643	GBP1	protein_coding
GGTA1P	2681	8.6e-15	3.79e-17	0.552806	GGTA1P	transcribed_unitary_pseudogene
BIVM	54841	0.000236577	1.15e-05	0.554534	BIVM	protein_coding
MPP1	4354	1.53e-05	4.69e-07	0.554921	MPP1	protein_coding
LOC100129034	NA	0.00371783	0.000340881	0.555932	LOC100129034	NA
TMEM176A	55365	0.000402597	2.22e-05	0.556037	TMEM176A	protein_coding
C3AR1	719	1.14e-10	9.64e-13	0.556058	C3AR1	protein_coding
GNB4	59345	0.00404085	0.000380306	0.556492	GNB4	protein_coding
COL9A3	1299	0.00787046	0.000867825	0.557983	COL9A3	protein_coding
CNTN1	1272	0.00121694	8.5e-05	0.558046	CNTN1	protein_coding
GRAMD2B	65983	0.00467967	0.000453873	0.558366	GRAMD2B	protein_coding
HIF1A	3091	0.00108441	7.32e-05	0.561243	HIF1A	protein_coding
PALLD	23022	0.00043089	2.41e-05	0.563091	PALLD	protein_coding
LIPA	3988	4.34e-14	2.22e-16	0.56361	LIPA	protein_coding
MRC1	4360	2.41e-06	5.59e-08	0.564381	MRC1	protein_coding
CTTNBP2NL	55917	5.32e-07	1.03e-08	0.566673	CTTNBP2NL	protein_coding
LYL1	4066	7.74e-06	2.17e-07	0.566771	LYL1	protein_coding
P2RX1	5023	0.00185702	0.000142855	0.569019	P2RX1	protein_coding
RGL1	23179	1.39e-11	1e-13	0.56979	RGL1	protein_coding
PYGL	5836	1.91e-15	7.2e-18	0.570671	PYGL	protein_coding
RND3	390	0.0101988	0.00119514	0.571006	RND3	protein_coding
RASGRP3	25780	8.57e-05	3.46e-06	0.571635	RASGRP3	protein_coding
DOCK10	55619	0.00439694	0.00042275	0.573752	DOCK10	protein_coding
ARHGDIB	397	2.44e-15	9.65e-18	0.574543	ARHGDIB	protein_coding
PKP2	5318	0.0441046	0.00756997	0.574903	PKP2	protein_coding
NAGK	55577	3.28e-17	1.01e-19	0.57692	NAGK	protein_coding
SH3TC1	54436	1.15e-06	2.41e-08	0.578598	SH3TC1	protein_coding
TNFAIP2	7127	1.55e-07	2.61e-09	0.579418	TNFAIP2	protein_coding
CCL5	6352	9.98e-10	1.01e-11	0.579447	CCL5	protein_coding
RGS10	6001	0.000703477	4.31e-05	0.58018	RGS10	protein_coding
APOBEC3G	60489	9.81e-16	3.6e-18	0.580882	APOBEC3G	protein_coding
PLA2G2D	26279	1.95e-06	4.36e-08	0.580939	PLA2G2D	protein_coding
TLR8	51311	3.05e-10	2.79e-12	0.581173	TLR8	protein_coding
P2RY12	64805	0.000334048	1.76e-05	0.581414	P2RY12	protein_coding
TNFSF8	944	0.00108077	7.28e-05	0.582314	TNFSF8	protein_coding
ANPEP	290	2.47e-05	8.11e-07	0.582374	ANPEP	protein_coding
KCNE3	10008	2.35e-12	1.53e-14	0.583107	KCNE3	protein_coding
CFD	1675	0.000142157	6.29e-06	0.584125	CFD	protein_coding
C12orf75	387882	0.000162508	7.43e-06	0.584614	C12orf75	protein_coding
ABLIM1	3983	0.0032857	0.000291494	0.585311	ABLIM1	protein_coding
TMEM156	80008	0.000106802	4.47e-06	0.585378	TMEM156	protein_coding
LBH	81606	1.28e-08	1.64e-10	0.586302	LBH	protein_coding
SAMSN1	64092	0.000114018	4.83e-06	0.588732	SAMSN1	protein_coding
PTPRJ	5795	2.1e-07	3.75e-09	0.588774	PTPRJ	protein_coding
CXCR2	3579	1.55e-07	2.62e-09	0.591269	CXCR2	protein_coding
GFRA2	2675	2.44e-08	3.4e-10	0.593271	GFRA2	protein_coding
PRAG1	157285	2.06e-07	3.67e-09	0.593724	PRAG1	protein_coding
ST3GAL1	6482	0.00228929	0.000184839	0.595017	ST3GAL1	protein_coding
HLA-DQB1	3119	2.35e-16	8.4e-19	0.596243	HLA-DQB1	protein_coding
FAM46A	55603	0.000873921	5.63e-05	0.597953	FAM46A	protein_coding
CLEC1B	51266	2.01e-06	4.54e-08	0.598811	CLEC1B	protein_coding
ALOX12	239	2.67e-06	6.3e-08	0.599192	ALOX12	protein_coding
VCL	7414	3.5e-21	6.23e-24	0.599412	VCL	protein_coding
CLIC2	1193	0.00025266	1.26e-05	0.600608	CLIC2	protein_coding
HPSE	10855	0.000239389	1.17e-05	0.601228	HPSE	protein_coding
COL3A1	1281	1.72e-05	5.39e-07	0.602075	COL3A1	protein_coding
SNX7	51375	0.00242741	0.000199238	0.602849	SNX7	protein_coding
RAB32	10981	1.18e-08	1.49e-10	0.603159	RAB32	protein_coding
MMRN1	22915	0.000145618	6.49e-06	0.603882	MMRN1	protein_coding
MILR1	284021	2.04e-06	4.62e-08	0.604242	MILR1	protein_coding
KCTD12	115207	7.98e-05	3.16e-06	0.605345	KCTD12	protein_coding
FBN1	2200	1.47e-05	4.51e-07	0.605854	FBN1	protein_coding
RNASE1	6035	2.37e-06	5.47e-08	0.607993	RNASE1	protein_coding
MARCKS	4082	9.49e-05	3.92e-06	0.609211	MARCKS	protein_coding
PGLYRP1	8993	3.52e-05	1.21e-06	0.609708	PGLYRP1	protein_coding
CALHM2	51063	6.48e-10	6.33e-12	0.610312	CALHM2	protein_coding
GLUL	2752	1.72e-08	2.28e-10	0.610532	GLUL	protein_coding
SNX10	29887	1.9e-06	4.23e-08	0.611961	SNX10	protein_coding
PLEK	5341	2.29e-14	1.13e-16	0.613918	PLEK	protein_coding
FAM43A	131583	2.2e-07	3.96e-09	0.616364	FAM43A	protein_coding
MGAM	8972	8.37e-05	3.35e-06	0.617403	MGAM	protein_coding
HK3	3101	3.42e-15	1.41e-17	0.618219	HK3	protein_coding
PTGER2	5732	0.000146288	6.54e-06	0.619067	PTGER2	protein_coding
DAB2	1601	7.1e-06	1.96e-07	0.621455	DAB2	protein_coding
TOX2	84969	0.00325188	0.000287528	0.621759	TOX2	protein_coding
NFE2	4778	3.02e-06	7.28e-08	0.625277	NFE2	protein_coding
ITGAL	3683	5.47e-10	5.23e-12	0.627864	ITGAL	protein_coding
CRYBG1	202	2.04e-09	2.22e-11	0.628361	CRYBG1	protein_coding
NUAK1	9891	0.000133847	5.87e-06	0.629151	NUAK1	protein_coding
TRBV27	NA	7e-06	1.93e-07	0.633238	TRBV27	TR_V_gene
DYSF	8291	1.28e-08	1.66e-10	0.633769	DYSF	protein_coding
BEX3	27018	0.00290957	0.000249478	0.639943	BEX3	protein_coding
ZEB2	9839	1.4e-06	3.03e-08	0.641538	ZEB2	protein_coding
IQGAP2	10788	0.000277707	1.4e-05	0.641539	IQGAP2	protein_coding
LCN2	3934	9.99e-12	6.98e-14	0.644459	LCN2	protein_coding
APOE	348	9.79e-19	2.42e-21	0.64481	APOE	protein_coding
IGLV6-57	NA	0.0182512	0.00245271	0.645333	IGLV6-57	IG_V_gene
GPNMB	10457	3.07e-08	4.41e-10	0.645533	GPNMB	protein_coding
GSN	2934	9.59e-14	5.13e-16	0.646777	GSN	protein_coding
PLA2G15	23659	2.92e-07	5.33e-09	0.647888	PLA2G15	protein_coding
PREX1	57580	0.000618493	3.68e-05	0.649093	PREX1	protein_coding
SCD	6319	4.21e-06	1.07e-07	0.649286	SCD	protein_coding
LAT2	7462	2e-08	2.7e-10	0.649945	LAT2	protein_coding
NLRC3	197358	0.00020794	9.88e-06	0.651058	NLRC3	protein_coding
IGSF21	84966	2.39e-08	3.31e-10	0.652745	IGSF21	protein_coding
RAB27B	5874	4.51e-08	6.75e-10	0.653474	RAB27B	protein_coding
GP5	2814	1.55e-06	3.37e-08	0.65393	GP5	protein_coding
UPP1	7378	8.23e-05	3.28e-06	0.654722	UPP1	protein_coding
CLDN23	137075	1.56e-06	3.4e-08	0.654773	CLDN23	protein_coding
CD74	972	3.07e-11	2.34e-13	0.658957	CD74	protein_coding
RRAS2	22800	0.000443534	2.5e-05	0.661078	RRAS2	protein_coding
ARHGAP6	395	8.96e-05	3.63e-06	0.662335	ARHGAP6	protein_coding
CST3	1471	0.00340879	0.000305623	0.662883	CST3	protein_coding
CARD6	84674	0.000162855	7.45e-06	0.66326	CARD6	protein_coding
LILRA2	11027	5.28e-09	6.15e-11	0.663711	LILRA2	protein_coding
SUCNR1	56670	1.39e-05	4.2e-07	0.664036	SUCNR1	protein_coding
CCL13	6357	4.35e-09	5.02e-11	0.666361	CCL13	protein_coding
CLEC2B	9976	2.46e-05	8.07e-07	0.666633	CLEC2B	protein_coding
CD24	100133941	2.7e-13	1.54e-15	0.667285	CD24	protein_coding
FLNA	2316	5.93e-11	4.76e-13	0.669824	FLNA	protein_coding
LILRB1	10859	1.14e-05	3.33e-07	0.669934	LILRB1	protein_coding
IGFBP7	3490	0.00247522	0.000203775	0.672919	IGFBP7	protein_coding
CNN3	1266	0.000102956	4.29e-06	0.674456	CNN3	protein_coding
MFHAS1	9258	9.85e-07	2.02e-08	0.674589	MFHAS1	protein_coding
ALOX5AP	241	9.11e-06	2.6e-07	0.678069	ALOX5AP	protein_coding
EHD3	30845	6.05e-09	7.22e-11	0.678076	EHD3	protein_coding
METRNL	284207	0.00154367	0.000113598	0.678431	METRNL	protein_coding
CD4	920	2.03e-07	3.62e-09	0.678959	CD4	protein_coding
LEF1	51176	0.00114115	7.81e-05	0.68183	LEF1	protein_coding
ZYX	7791	1.84e-12	1.17e-14	0.682323	ZYX	protein_coding
ANXA3	306	2.46e-05	8.05e-07	0.683398	ANXA3	protein_coding
DENND5A	23258	2.44e-08	3.4e-10	0.683615	DENND5A	protein_coding
CTSL	1514	8.85e-11	7.41e-13	0.684148	CTSL	protein_coding
HCK	3055	3.03e-15	1.23e-17	0.685856	HCK	protein_coding
KITLG	4254	2.37e-05	7.76e-07	0.690944	KITLG	protein_coding
CRIP1	1396	0.0165798	0.00217965	0.69255	CRIP1	protein_coding
PPP1R16B	26051	0.000120022	5.15e-06	0.694724	PPP1R16B	protein_coding
PLTP	5360	0.00382286	0.000354108	0.695006	PLTP	protein_coding
CD28	940	0.000329167	1.73e-05	0.69641	CD28	protein_coding
CA2	760	4.39e-05	1.57e-06	0.69726	CA2	protein_coding
SPRY2	10253	1.15e-05	3.37e-07	0.697853	SPRY2	protein_coding
SLC4A1	6521	2.01e-08	2.71e-10	0.697867	SLC4A1	protein_coding
TNFAIP3	7128	2.67e-08	3.79e-10	0.698059	TNFAIP3	protein_coding
ASAP2	8853	7.28e-06	2.02e-07	0.699042	ASAP2	protein_coding
GLIPR1	11010	9.87e-10	9.93e-12	0.699728	GLIPR1	protein_coding
RIPOR3	140876	5.16e-06	1.36e-07	0.700517	RIPOR3	protein_coding
B3GALNT1	8706	0.00155703	0.000114687	0.701982	B3GALNT1	protein_coding
VNN2	8875	4.52e-07	8.59e-09	0.702839	VNN2	protein_coding
LOC100507507	NA	1.43e-07	2.39e-09	0.704736	LOC100507507	NA
PXDC1	221749	1.46e-14	6.64e-17	0.705215	PXDC1	protein_coding
ANKRD33B	651746	4.77e-05	1.73e-06	0.705971	ANKRD33B	protein_coding
STON2	85439	6.05e-09	7.19e-11	0.709043	STON2	protein_coding
VSIG4	11326	2.81e-18	7.37e-21	0.710007	VSIG4	protein_coding
CD19	930	0.001265	8.91e-05	0.713158	CD19	protein_coding
RNASE3	6037	4.13e-05	1.46e-06	0.714431	RNASE3	protein_coding
CTSB	1508	9.55e-17	3.12e-19	0.71595	CTSB	protein_coding
APBB1IP	54518	0.00027749	1.4e-05	0.716131	APBB1IP	protein_coding
ADAP2	55803	6.58e-12	4.53e-14	0.722437	ADAP2	protein_coding
NRGN	4900	9.07e-08	1.45e-09	0.724305	NRGN	protein_coding
THEMIS2	9473	2.57e-13	1.45e-15	0.724703	THEMIS2	protein_coding
NINJ1	4814	4.54e-10	4.3e-12	0.725003	NINJ1	protein_coding
DHRS3	9249	1.62e-10	1.41e-12	0.725426	DHRS3	protein_coding
FXYD6	53826	1.96e-09	2.1e-11	0.727573	FXYD6	protein_coding
TLR4	7099	2.15e-13	1.2e-15	0.730899	TLR4	protein_coding
IGK	NA	2.53e-06	5.9e-08	0.731895	IGK	NA
RNASE2	6036	2.54e-06	5.95e-08	0.737182	RNASE2	protein_coding
DUSP6	1848	8.48e-06	2.41e-07	0.73781	DUSP6	protein_coding
PDGFC	56034	8.44e-09	1.04e-10	0.737815	PDGFC	protein_coding
LSP1	4046	8.44e-08	1.34e-09	0.740325	LSP1	protein_coding
CCL8	6355	2.24e-11	1.68e-13	0.741107	CCL8	protein_coding
ELF4	2000	5.25e-08	8.02e-10	0.748204	ELF4	protein_coding
TRAF3IP3	80342	1.54e-07	2.59e-09	0.74943	TRAF3IP3	protein_coding
MS4A6A	64231	1.69e-19	3.94e-22	0.749787	MS4A6A	protein_coding
CLC	1178	1.36e-08	1.77e-10	0.75482	CLC	protein_coding
CD72	971	1.83e-07	3.18e-09	0.755225	CD72	protein_coding
BIRC3	330	0.000222708	1.07e-05	0.755805	BIRC3	protein_coding
SERPING1	710	1.2e-08	1.53e-10	0.756443	SERPING1	protein_coding
TFAP2C	7022	8e-05	3.17e-06	0.758822	TFAP2C	protein_coding
DPEP2	64174	4.19e-10	3.92e-12	0.761236	DPEP2	protein_coding
SIRPA	140885	3.87e-11	2.99e-13	0.762666	SIRPA	protein_coding
LOC101927811	NA	0.000801872	5.04e-05	0.763055	LOC101927811	NA
CCR1	1230	7.5e-07	1.5e-08	0.763283	CCR1	protein_coding
SNX9	51429	0.000284606	1.45e-05	0.764715	SNX9	protein_coding
OLFM4	10562	1.56e-06	3.43e-08	0.764783	OLFM4	protein_coding
BMP2K	55589	1.9e-07	3.35e-09	0.768199	BMP2K	protein_coding
MAFB	9935	1.18e-10	1.01e-12	0.771875	MAFB	protein_coding
CCL2	6347	2.45e-10	2.19e-12	0.774594	CCL2	protein_coding
TUBB1	81027	1.69e-10	1.48e-12	0.775217	TUBB1	protein_coding
CYBRD1	79901	0.00144265	0.000104762	0.775967	CYBRD1	protein_coding
AKNA	80709	8.63e-11	7.14e-13	0.782157	AKNA	protein_coding
G0S2	50486	1.23e-11	8.76e-14	0.783469	G0S2	protein_coding
CXCL12	6387	1.88e-18	4.84e-21	0.784376	CXCL12	protein_coding
RASGRP1	10125	0.00403244	0.000379115	0.78614	RASGRP1	protein_coding
BCL6	604	1.57e-07	2.66e-09	0.788865	BCL6	protein_coding
YBX3	8531	0.000167268	7.71e-06	0.78918	YBX3	protein_coding
TMEM255A	55026	0.000325952	1.7e-05	0.78957	TMEM255A	protein_coding
ITGB5	3693	8.2e-10	8.09e-12	0.789971	ITGB5	protein_coding
GNAI1	2770	2.8e-05	9.33e-07	0.790149	GNAI1	protein_coding
PTGER4	5734	2.2e-07	3.95e-09	0.790321	PTGER4	protein_coding
SELENBP1	8991	1.75e-09	1.86e-11	0.791634	SELENBP1	protein_coding
HCAR3	8843	4.86e-08	7.37e-10	0.793052	HCAR3	protein_coding
SESN3	143686	1.58e-16	5.47e-19	0.793938	SESN3	protein_coding
CD36	948	2.05e-14	9.85e-17	0.794719	CD36	protein_coding
NOD2	64127	1.21e-08	1.55e-10	0.795032	NOD2	protein_coding
CD27	939	1.59e-07	2.71e-09	0.795763	CD27	protein_coding
FOLR2	2350	3.47e-15	1.45e-17	0.800638	FOLR2	protein_coding
HLA-DMA	3108	4.41e-12	2.97e-14	0.803821	HLA-DMA	protein_coding
SELENOP	6414	8.5e-09	1.05e-10	0.807521	SELENOP	protein_coding
RNASE4	6038	5.5e-09	6.45e-11	0.808595	RNASE4	protein_coding
TMC8	147138	1.14e-07	1.86e-09	0.809368	TMC8	protein_coding
PRG2	5553	0.000148928	6.69e-06	0.812177	PRG2	protein_coding
OSBPL1A	114876	4.97e-06	1.31e-07	0.81229	OSBPL1A	protein_coding
FAM107B	83641	1.39e-09	1.45e-11	0.812326	FAM107B	protein_coding
SCNN1B	6338	6.4e-08	9.96e-10	0.817471	SCNN1B	protein_coding
EPB41L3	23136	3.07e-13	1.78e-15	0.817972	EPB41L3	protein_coding
IRF8	3394	2.36e-20	4.79e-23	0.81928	IRF8	protein_coding
MS4A1	931	4.94e-07	9.47e-09	0.819657	MS4A1	protein_coding
S100P	6286	7.35e-09	9e-11	0.820881	S100P	protein_coding
KCNQ1	3784	0.000337326	1.78e-05	0.821849	KCNQ1	protein_coding
EHD1	10938	4.43e-14	2.28e-16	0.822323	EHD1	protein_coding
SECTM1	6398	1.38e-05	4.16e-07	0.82303	SECTM1	protein_coding
GPAT3	84803	3.01e-06	7.26e-08	0.823094	GPAT3	protein_coding
CSF1R	1436	6.41e-22	1.05e-24	0.825068	CSF1R	protein_coding
RAB31	11031	1.42e-09	1.5e-11	0.828089	RAB31	protein_coding
FAM198B	51313	2.3e-09	2.55e-11	0.828121	FAM198B	protein_coding
CPVL	54504	1.34e-05	4.01e-07	0.828783	CPVL	protein_coding
RGS13	6003	0.0213469	0.00297475	0.829722	RGS13	protein_coding
APOL3	80833	6.06e-08	9.4e-10	0.832255	APOL3	protein_coding
ADAM8	101	2.05e-09	2.24e-11	0.836695	ADAM8	protein_coding
SYK	6850	1.19e-09	1.22e-11	0.840779	SYK	protein_coding
PRKAR2B	5577	2.64e-11	1.99e-13	0.840843	PRKAR2B	protein_coding
FCGR3B	2215	2.39e-28	1.77e-31	0.841877	FCGR3B	protein_coding
SPRED1	161742	3.7e-06	9.23e-08	0.846056	SPRED1	protein_coding
ARL4C	10123	4.07e-06	1.02e-07	0.850844	ARL4C	protein_coding
NAPSB	256236	1.37e-07	2.26e-09	0.855842	NAPSB	transcribed_unprocessed_pseudogene
RAB20	55647	1.23e-14	5.47e-17	0.862516	RAB20	protein_coding
FABP4	2167	2.98e-11	2.26e-13	0.870424	FABP4	protein_coding
IGHD	NA	1.65e-06	3.63e-08	0.873143	IGHD	IG_C_gene
GCNT2	2651	1.06e-05	3.06e-07	0.873869	GCNT2	protein_coding
IL18	3606	6e-08	9.26e-10	0.873988	IL18	protein_coding
FCMR	9214	1.21e-08	1.54e-10	0.879623	FCMR	protein_coding
SELL	6402	2.65e-08	3.74e-10	0.883799	SELL	protein_coding
IL4R	3566	2.56e-09	2.89e-11	0.884252	IL4R	protein_coding
CETP	1071	5.66e-10	5.44e-12	0.884275	CETP	protein_coding
MS4A4A	51338	5.72e-17	1.79e-19	0.885516	MS4A4A	protein_coding
FGR	2268	2e-09	2.15e-11	0.887452	FGR	protein_coding
AKR1C3	8644	7.88e-07	1.6e-08	0.889229	AKR1C3	protein_coding
BHLHE40	8553	9.27e-05	3.79e-06	0.889886	BHLHE40	protein_coding
ALDH1A1	216	1.38e-11	9.9e-14	0.890024	ALDH1A1	protein_coding
ACTN1	87	1.18e-13	6.42e-16	0.894467	ACTN1	protein_coding
TUBB2A	7280	3.8e-08	5.48e-10	0.894517	TUBB2A	protein_coding
LMO2	4005	2.49e-15	9.98e-18	0.897783	LMO2	protein_coding
MAP3K8	1326	1.99e-12	1.27e-14	0.902428	MAP3K8	protein_coding
ANG	283	8.85e-11	7.45e-13	0.902688	ANG	protein_coding
HLA-DQA1	3117	8.11e-13	4.9e-15	0.905383	HLA-DQA1	protein_coding
F13A1	2162	9.58e-17	3.18e-19	0.910107	F13A1	protein_coding
PARVG	64098	1.61e-13	8.86e-16	0.914617	PARVG	protein_coding
MNDA	4332	2.06e-15	7.98e-18	0.914945	MNDA	protein_coding
S100A4	6275	0.00139493	0.000100612	0.928068	S100A4	protein_coding
ITGB7	3695	2.34e-12	1.52e-14	0.936073	ITGB7	protein_coding
GIMAP4	55303	2.33e-14	1.17e-16	0.937256	GIMAP4	protein_coding
PF4V1	5197	2e-08	2.69e-10	0.942976	PF4V1	protein_coding
HBM	3042	2.93e-08	4.19e-10	0.944985	HBM	protein_coding
LST1	7940	8.85e-13	5.39e-15	0.949568	LST1	protein_coding
IGLJ3	NA	4.41e-10	4.15e-12	0.949991	IGLJ3	IG_J_gene
TMEM71	137835	8.29e-15	3.61e-17	0.954039	TMEM71	protein_coding
ACSL1	2180	6.16e-15	2.59e-17	0.958271	ACSL1	protein_coding
RFTN1	23180	1.44e-11	1.05e-13	0.960851	RFTN1	protein_coding
TUBA1A	7846	1.66e-17	4.77e-20	0.962765	TUBA1A	protein_coding
HLA-DRB6	3128	2.94e-29	1.75e-32	0.963079	HLA-DRB6	transcribed_unprocessed_pseudogene
RASSF4	83937	3.58e-11	2.75e-13	0.964719	RASSF4	protein_coding
SPP1	6696	5.9e-07	1.16e-08	0.971381	SPP1	protein_coding
MYO1F	4542	9.44e-17	3.04e-19	0.976341	MYO1F	protein_coding
SWAP70	23075	5.8e-11	4.61e-13	0.981329	SWAP70	protein_coding
IGSF6	10261	1.2e-17	3.26e-20	0.986076	IGSF6	protein_coding
NKG7	4818	1.34e-10	1.15e-12	0.986587	NKG7	protein_coding
NRIP1	8204	2.69e-08	3.83e-10	0.989124	NRIP1	protein_coding
FPR1	2357	1.09e-16	3.67e-19	0.99683	FPR1	protein_coding
TCN2	6948	2.26e-17	6.61e-20	1.00095	TCN2	protein_coding
ANXA1	301	1.37e-07	2.26e-09	1.00286	ANXA1	protein_coding
PLBD1	79887	2.42e-14	1.22e-16	1.00523	PLBD1	protein_coding
SPIC	121599	1.23e-10	1.05e-12	1.01214	SPIC	protein_coding
CYBB	1536	2.29e-14	1.13e-16	1.01641	CYBB	protein_coding
PTPRCAP	5790	1.02e-05	2.92e-07	1.0201	PTPRCAP	protein_coding
CEACAM8	1088	9.17e-10	9.08e-12	1.02127	CEACAM8	protein_coding
CAMP	820	5.8e-13	3.45e-15	1.02713	CAMP	protein_coding
PID1	55022	3.25e-12	2.16e-14	1.02877	PID1	protein_coding
S1PR1	1901	3.89e-10	3.62e-12	1.03048	S1PR1	protein_coding
FCN1	2219	1.51e-19	3.37e-22	1.03164	FCN1	protein_coding
CCL4	6351	7.54e-12	5.23e-14	1.03779	CCL4	protein_coding
APOC1	341	8.92e-17	2.83e-19	1.04081	APOC1	protein_coding
CFP	5199	3.39e-21	5.87e-24	1.04397	CFP	protein_coding
P3H2	55214	9.75e-07	2e-08	1.04461	P3H2	protein_coding
CD44	960	5.37e-07	1.04e-08	1.04892	CD44	protein_coding
BMS1P20	NA	1.41e-09	1.49e-11	1.07113	BMS1P20	NA
ELANE	1991	7.21e-14	3.75e-16	1.08217	ELANE	protein_coding
MS4A7	58475	2.82e-22	4.34e-25	1.0846	MS4A7	protein_coding
FCER1G	2207	1.12e-39	5.53e-44	1.0873	FCER1G	protein_coding
TIMD4	91937	8.75e-14	4.59e-16	1.09074	TIMD4	protein_coding
P2RY13	53829	9.89e-14	5.34e-16	1.09906	P2RY13	protein_coding
CD69	969	4.24e-08	6.2e-10	1.11307	CD69	protein_coding
LILRB5	10990	1.75e-14	8.13e-17	1.12253	LILRB5	protein_coding
CD99	4267	1.34e-14	6.03e-17	1.12476	CD99	protein_coding
FRMD4B	23150	1.77e-23	2.37e-26	1.14144	FRMD4B	protein_coding
IL10RA	3587	4.13e-29	2.86e-32	1.14736	IL10RA	protein_coding
AXL	558	5.66e-20	1.23e-22	1.1521	AXL	protein_coding
BASP1	10409	1.42e-10	1.23e-12	1.1535	BASP1	protein_coding
LILRB2	10288	1.37e-16	4.68e-19	1.15592	LILRB2	protein_coding
MAF	4094	1.03e-11	7.25e-14	1.15953	MAF	protein_coding
LGMN	5641	6.64e-15	2.86e-17	1.16207	LGMN	protein_coding
GIMAP7	168537	4.22e-21	7.74e-24	1.16259	GIMAP7	protein_coding
GPR65	8477	3.12e-17	9.28e-20	1.166	GPR65	protein_coding
AHR	196	1.82e-08	2.41e-10	1.17034	AHR	protein_coding
CRISP3	10321	1.82e-12	1.15e-14	1.17048	CRISP3	protein_coding
SLC2A3	6515	2.86e-19	6.93e-22	1.17539	SLC2A3	protein_coding
RGS18	64407	2.22e-12	1.43e-14	1.1837	RGS18	protein_coding
DEK	7913	1e-12	6.16e-15	1.20137	DEK	protein_coding
CCL18	6362	1.29e-17	3.59e-20	1.2029	CCL18	protein_coding
LAPTM5	7805	8.9e-14	4.72e-16	1.20485	LAPTM5	protein_coding
CX3CR1	1524	6.11e-16	2.21e-18	1.22215	CX3CR1	protein_coding
FGL2	10875	2e-26	1.78e-29	1.2229	FGL2	protein_coding
MPEG1	219972	1.79e-23	2.49e-26	1.22412	MPEG1	protein_coding
GPR137B	7107	1.76e-14	8.28e-17	1.22488	GPR137B	protein_coding
C1orf162	128346	1.63e-20	3.23e-23	1.22713	C1orf162	protein_coding
RGS1	5996	1.95e-07	3.45e-09	1.23612	RGS1	protein_coding
CCND2	894	4.82e-06	1.26e-07	1.2468	CCND2	protein_coding
LCP2	3937	1.14e-21	1.91e-24	1.25856	LCP2	protein_coding
TYROBP	7305	2.42e-38	2.4e-42	1.26261	TYROBP	protein_coding
CD81	975	6.87e-13	4.12e-15	1.26767	CD81	protein_coding
CD5L	922	2.32e-24	2.65e-27	1.27089	CD5L	protein_coding
IGHG1	NA	3.84e-10	3.56e-12	1.27537	IGHG1	IG_C_gene
PDK4	5166	3.28e-17	9.91e-20	1.28957	PDK4	protein_coding
CD52	1043	1.83e-16	6.43e-19	1.29187	CD52	protein_coding
SMPDL3A	10924	1.51e-19	3.44e-22	1.30683	SMPDL3A	protein_coding
HBB	3043	6.31e-15	2.69e-17	1.3115	HBB	protein_coding
TMSB4X	7114	2.09e-15	8.18e-18	1.31883	TMSB4X	protein_coding
PLA2G7	7941	2.78e-19	6.61e-22	1.33666	PLA2G7	protein_coding
CTSH	1512	1.13e-15	4.18e-18	1.34536	CTSH	protein_coding
RHOBTB1	9886	1.07e-18	2.69e-21	1.35267	RHOBTB1	protein_coding
CALHM6	NA	2.04e-09	2.22e-11	1.37474	CALHM6	NA
SLC40A1	30061	1.5e-24	1.64e-27	1.37615	SLC40A1	protein_coding
PLEKHO1	51177	2.13e-13	1.18e-15	1.38664	PLEKHO1	protein_coding
PTPRC	5788	8.04e-18	2.15e-20	1.42087	PTPRC	protein_coding
SLC15A3	51296	4.02e-12	2.69e-14	1.47246	SLC15A3	protein_coding
TNFRSF1B	7133	3.98e-30	1.38e-33	1.48102	TNFRSF1B	protein_coding
NCF2	4688	4.13e-20	8.79e-23	1.4911	NCF2	protein_coding
CEBPD	1052	3.03e-35	4.68e-39	1.49396	CEBPD	protein_coding
LCP1	3936	6.19e-22	9.81e-25	1.49762	LCP1	protein_coding
HLA-DPA1	3113	1.1e-30	3.28e-34	1.52764	HLA-DPA1	protein_coding
PF4	5196	1.98e-14	9.41e-17	1.54958	PF4	protein_coding
LTF	4057	1.34e-17	3.79e-20	1.56454	LTF	protein_coding
IGHM	NA	2.71e-10	2.47e-12	1.57635	IGHM	IG_C_gene
GNG2	54331	2.68e-20	5.57e-23	1.58538	GNG2	protein_coding
PPBP	5473	2.15e-14	1.04e-16	1.58575	PPBP	protein_coding
HLA-DPB1	3115	3.03e-35	6e-39	1.59122	HLA-DPB1	protein_coding
VCAM1	7412	1.73e-23	2.23e-26	1.60086	VCAM1	protein_coding
C5AR1	728	3.98e-26	3.75e-29	1.60916	C5AR1	protein_coding
TGFBI	7045	2.57e-23	3.69e-26	1.61803	TGFBI	protein_coding
HMOX1	3162	1.73e-29	9.45e-33	1.62496	HMOX1	protein_coding
IGLV1-44	NA	1.48e-12	9.14e-15	1.65024	IGLV1-44	IG_V_gene
C1QB	713	9.55e-23	1.42e-25	1.67129	C1QB	protein_coding
ITGB2	3689	9.33e-30	4.62e-33	1.72889	ITGB2	protein_coding
C1QC	714	5.34e-26	5.29e-29	1.75948	C1QC	protein_coding
CD163	9332	3.12e-24	3.71e-27	1.76365	CD163	protein_coding
S100A12	6283	1.48e-20	2.86e-23	1.76744	S100A12	protein_coding
S100A8	6279	1.67e-26	1.4e-29	1.77343	S100A8	protein_coding
HLA-DRA	3122	4.88e-30	1.93e-33	1.79622	HLA-DRA	protein_coding
FSCN1	6624	3.53e-24	4.38e-27	1.85841	FSCN1	protein_coding
CD14	929	1.39e-34	3.43e-38	1.86531	CD14	protein_coding
C1QA	712	7.59e-25	7.89e-28	1.92315	C1QA	protein_coding
ADAM28	10863	1.7e-14	7.85e-17	1.97736	ADAM28	protein_coding
LYZ	4069	2.96e-29	1.91e-32	1.99651	LYZ	protein_coding
DPYSL2	1808	1.33e-26	1.06e-29	2.14257	DPYSL2	protein_coding
S100A9	6280	5.14e-30	2.29e-33	2.23449	S100A9	protein_coding
RNASE6	6039	8.85e-21	1.67e-23	2.39238	RNASE6	protein_coding
