# Supplementary material for: Hypoxia–Immune-Related Gene SLC19A1 Serves as a Potential Biomarker for Prognosis in Multiple Myeloma
Source: Front Immunol. 2022 Jul 25;13:843369. doi: 10.3389/fimmu.2022.843369 (PMC9358019; doi:10.3389/fimmu.2022.843369)
Supplement: Supplementary file 4 [file Table_3.xlsx]

## Sheet: Supplementary Table 3
Hypoxia	Immune	H-I	Hypoxia|Immune	Hypoxia|H-I	Immune|H-I	Hypoxia|Immune|H-I
SULF2	MEIS2	CD9	CCDC85A	ELOVL4	MYC	PPBP
DKK1	BTBD3	SCN1B	MORC1	DPEP1	WDR17	IGHG1
NCAM1	RELN	RHOU	NRG3	GNG11	MATR3	IGHM
CHSY3	KCNS3	NR3C2	AJAP1	DIRAS3	KCNQ5	IGLJ3
CTGF	ESRRG	ADTRP	ARNT2	SLC2A10	ANKS6	GNG2
NLGN4X	HIST1H2AC	SELENOM	RPH3A	TMEM45A	SDHAF3	IGLV1-44
PTPRZ1	KIAA1217	PLSCR4	CD1D	KCNA5	HIST1H2BC	VCAM1
MYRIP	ASB5	NRXN3	AKNA	LAG3	HIST2H2BE	CD163
COL4A5	CYP4F35P	C11orf96	ABLIM1	TSHZ3	ENDOG	LYVE1
EFEMP1	STXBP6	MYADM	TOX2	LOC101928273	CEBPA	IGHD
LAMP5	FADS2	GAPT	KCNQ1	ADGRF1	GAS2L1	IGK
SHISA2	GSTP1	SGPP1	ITGB7	CYMP-AS1	DOCK4	CCL18
EIF1AY	SLC7A7	BEX4	APBB1IP	C1orf116	CLIP2	PRG2
ELOVL7	SLC44A2	PELI2	LOC101927811	C20orf203	RIN2	RNASE3
ENO2	CDKN1C	TNFSF13B	METRNL	WDR60	FGF2	CPVL
C2CD6	FTH1	DSG2	CRIP1	EGFR	NPL	RIPOR3
RPS4Y1	PPP1R14A	RUBCNL		PRR35	FCGRT	BMS1P20
ISL2	PTPRF	EPAS1		OR2J3	FAS	P2RY13
PLPP2	DSE	GAL3ST4		LRRC43	HCST	S100A8
CD200	SLC8A1	ITIH5		MOXD1	RGS2	SERPING1
RNF144A	DOCK11	LYSMD2		TMOD2	ITGAD	FABP4
MIXL1	ZFP30	ONECUT3		MEP1B	CDH1	PF4
PCDH9	RHOF	CLGN		HTR3C	SYTL3	PF4V1
DLC1	RIMS3	PIK3CD		IGH	GIMAP6	CCL8
SLC47A1	NACC2	SIGLEC7		MSX2	DHRSX	SMPDL3A
ANKRD36BP2	TMC6	PROS1		SLAMF1	SGCE	CEACAM8
MGAT4C	SDCBPP2	CSF3R		GRIN2A	SLC1A3	BASP1
PDZRN4	CTSA	PKIA-AS1		SMR3B	CAVIN2	BEX3
FRZB	CPNE2	EFNB2		GNAO1	FAM129A	LYZ
EML1	LGALS8	TFEC		BICD1	ZAP70	S100P
ELOVL2	ZMIZ1	KLRD1		RNF130	SERPINB6	C1QA
BCAM	TRAF5	CCR10		SPRR2G	TACC1	LST1
C8B	ACP5	MMP24		CR2	GZMB	TUBB1
PRKCA	MYBPC2	ZCCHC2		LINC01204	SLC46A3	CD36
PDZRN3-AS1	MPP1	FAM110B		DBN1	SERPINF1	ELANE
MLIP	LOC100129034	ARG1		TAAR8	UBASH3B	S100A12
P2RY6	COL9A3	TGFBR3		UCHL1	TGFB1I1	TIMP1
ASCL1	GRAMD2B	TUBB6		C8orf46	MDK	PTGER4
CCR8	LYL1	MATN3		MYOF	SAT1	C1QC
HSPA12A	RND3	HHEX		MMP10	AZU1	GNB4
TMEM52B	ARHGDIB	GYPA		DEFB124	VCAN	ALOX12
FAM170B	PKP2	CHST13		LINC00567	SPINT2	CRISP3
LOC100127938	SH3TC1	PEAR1		RMST	RCN3	FOLR2
KCNIP2-AS1	APOBEC3G	ORM1		FGFR3	GZMH	ZEB2
CFAP69	ANPEP	SH3BP4		OR10D1P	TRPS1	CX3CR1
LOC401312	CFD	LILRA6		LOC101928907	RAB37	SLC19A1
ART1	C12orf75	LINC01467		CRP	NR1H3	DPYSL2
LINC01103	ST3GAL1	TCEAL2		LOC105378130	ENTPD1
SCGB2B2	HPSE	SLC7A8		AMIGO2	SLA
SLC17A4	FBN1	CSTA		PSG3	CTHRC1
FBXL21	FAM43A	GPR183		CPA3	DNTT
PCSK6	NUAK1	KIR2DL5A		SH3TC2	IGHV5-78
TERB2	PLA2G15	SLC12A7		CDH17	IL2RG
VEGFC	SCD	CEMIP2		GREB1L	IL7R
SYDE2	UPP1	NEXN		MLANA	MMP9
NXPE4	FLNA	GSDME		TCF7L1	TLR2
MAS1	EHD3	2021-09-04		TEK	EPX
NTN1	PPP1R16B	MYL9		LOC101927657	MMP8
MYH4	PLTP	TCF7L2		DNAH9	PPARG
FSCB	CD28	RASL12		TGM2	PCED1B
POU6F2	B3GALNT1	LOC441666		FYB1	IGFBP4
EDN2	NINJ1	PDCD1LG2		FOXA1	GBP1
MALRD1	ELF4	CXCL8		KDELR3	GGTA1P
EPHA1-AS1	BMP2K	ASIC4		LINC00606	BIVM
HMGA2	CYBRD1	PHACTR2		ABI3BP	TMEM176A
PRPH	YBX3	SERPINB9		BEX5	C3AR1
NEFM	TMEM255A	CPQ		SLC1A6	CNTN1
LSAMP	FAM107B	GRK3		LRP12	HIF1A
TRAT1	EHD1	TRIM40		SPATA6	PALLD
OTC	RGS13	FAM53B-AS1		CD1A	LIPA
APLNR	S100A4	ARHGAP28		NR0B2	MRC1
FAM81B		MPL		LINC02099	CTTNBP2NL
GLIS3		TMEM220		FAM84B	P2RX1
CAV3		SLC44A3		OR52K3P	RGL1
CSRNP3		TRPC7		LOC100507562	PYGL
OR5K1		SASH1		MMP19	RASGRP3
SLC12A5		CHL1		FPR3	DOCK10
CGA		CNTFR-AS1		GRTP1	NAGK
MAGI2-AS3		TBC1D4		LDOC1	TNFAIP2
AICDA		ADGRE2		KRTAP1-5	CCL5
LOC51145		ARMCX2		LINC00944	RGS10
LINGO1-AS1		MAST1		CYYR1	PLA2G2D
MUCL3		KLHL14		TXLNGY	TLR8
LOC101059948		CCDC177		LOC100631378	P2RY12
OPRM1		LOC100506388		GATA2-AS1	TNFSF8
PCDHB4		PDGFRA		LOC101928554	KCNE3
SGIP1		RARRES1		SNX21	TMEM156
ADGRG7		2021-03-01		C18orf12	LBH
COL4A6		HLX		TMPRSS11E	SAMSN1
SRGAP3-AS2		BNIP3		OR8G1	PTPRJ
HCRTR1		GIMAP8		HOXC9	CXCR2
ADAMTSL1		SERPINB10		HTR3B	GFRA2
LINC00632		CTDSPL		PRTG	PRAG1
CLSTN2		TREML1		CNTD2	HLA-DQB1
G6PC		PRTN3		CRIM1	FAM46A
ABCC4		RASGEF1B		WDFY3-AS2	CLEC1B
DLX6-AS1		PRKG2		FMO6P	VCL
SLC8A3		ARNTL2		LPAR6	CLIC2
LINC01844		CFH		SYNE4	COL3A1
BTG4		FOLR3		FCGR1A	SNX7
SNAP91		DOK2		TMEM139	RAB32
CDH19		CD180		NR1H4	MMRN1
AVPR1A		C6orf141		FBXL19-AS1	MILR1
KRTAP8-1		VPREB1		PAMR1	KCTD12
PCDHAC1		LINC01101		SRCIN1	RNASE1
ALS2CR12		CA1		KCNJ2	MARCKS
GRIP2		AKAP12		NID1	PGLYRP1
LINC01957		RAP1GAP2		NCR1	CALHM2
TMEM105		LINC02458		EGFLAM-AS4	GLUL
FOXL2		CNR1		VEPH1	SNX10
LOC100422781		IPCEF1		NPY6R	PLEK
ZBTB11-AS1		LOC100130476		C20orf194	MGAM
ASPM		GAS8-AS1		C1R	HK3
MYB		HPGDS		FAM71C	PTGER2
MGAT5		IGLL1		UBL4B	DAB2
ZNF559		FES		IGSF11	NFE2
AHNAK		GRASP		LRFN5	ITGAL
LHX8		LRRC25		QPCT	CRYBG1
JSRP1		IGKC		DLGAP2	TRBV27
NSMCE1		CCDC80		OR2L2	DYSF
LOC101927943		TEX46		OR6B1	IQGAP2
SHARPIN		SIGLEC17P		PLD5	LCN2
SPNS1		LHPP		LINC01649	APOE
SYCP3		HBD		MC3R	IGLV6-57
TRIM47		DEFB127		HHLA2	GPNMB
G6PD		CNRIP1		DAW1	GSN
DGKZ		LOC101928429		LINC00396	PREX1
MYLIP		COL4A2		BVES	LAT2
ST14		IL6		GBA3	NLRC3
NMU		CCR2		AREG	IGSF21
MSRB1		COL6A3		HBBP1	RAB27B
RAPH1		PADI4		LINC00690	GP5
WHRN		ZC3H12D		AJUBA	CLDN23
CHST7		AOC1		LOC102546299	CD74
NOTCH2NL		LINC01503		ANXA10	RRAS2
LINC00173		TMCO2		CMPK2	ARHGAP6
		ZNF549		SSSCA1-AS1	CST3
		C1orf100		SPPL2C	CARD6
		SIGLEC11		NID2	LILRA2
		PAPSS2		TMEM176B	SUCNR1
		CD84		GPD1	CCL13
		TCN1		RAI2	CLEC2B
		IGHV1-69		MORN1	CD24
		PABPC5		MN1	LILRB1
		MYLK		CPM	IGFBP7
		GPR84		PROK1	CNN3
		INSC		CACNA1B	MFHAS1
		MPO		CHRM1	ALOX5AP
		TTLL7		GPHA2	CD4
		TMPRSS6		CDH23	LEF1
		SNAI2		GIPC2	ZYX
		UCMA		B3GAT1	ANXA3
		B4GALNT1		DMRT3	DENND5A
		PRKCH		IFNL2	CTSL
		COL1A2		LOC105373942	HCK
		LOC101929272		SLC8A2	KITLG
		LOC101928516		SERPINA3	CA2
		LGR5		WLS	SPRY2
		HS3ST2		PLAC4	SLC4A1
		MCM8-AS1		PRDM16	TNFAIP3
		CXCL16		ADCY5	ASAP2
		FABP3		ST3GAL3	GLIPR1
		LRG1		OIT3	VNN2
		TMEM213		C10orf53	LOC100507507
		SPNS3		KDM5D	PXDC1
		FASLG		BANCR	ANKRD33B
		FGF5		KRTAP9-8	STON2
		DRAXIN		AKR1D1	VSIG4
		STK32C		CXCL1	CD19
		BST1		ADAM2	CTSB
		LINC01279		HOXC13	ADAP2
		FCGR1B		ESYT3	NRGN
		NT5E		MRGPRX3	THEMIS2
		TBC1D8B		HNF4A	DHRS3
		LY86		LOC101927131	FXYD6
		NRP1		LINC01777	TLR4
		RAB3B		GAS2L2	RNASE2
		GPR132		KRTAP4-2	DUSP6
		PTHLH		SNX32	PDGFC
		AFAP1		MAOB	LSP1
		TTC39C		SCN10A	TRAF3IP3
		LINC01365		MAP3K20-AS1	MS4A6A
		PLPP4		COL5A1	CLC
		LINC00226		A1BG	CD72
		LINC02011		LINC00113	BIRC3
		HAL		PLCB1	TFAP2C
		PRKD1		SCN3B	DPEP2
		LTK		AADACP1	SIRPA
		RIMKLB		PALM	CCR1
		KMO		GNG13	SNX9
		LOC101928553		CABCOCO1	OLFM4
		SEL1L3		MCHR1	MAFB
		LOC101926942		HAPLN4	CCL2
		DENND2A		ABCB5	G0S2
		KCNG3		PCOLCE-AS1	CXCL12
		CRHBP		LINC01516	RASGRP1
		TULP2		GIF	BCL6
		GJB3		CERS3	ITGB5
		BACE2		STMN4	GNAI1
		EGFL7		ADAM5	SELENBP1
		ADA2		FST	HCAR3
		HOOK1		DMKN	SESN3
		IRX3		LDHAL6B	NOD2
		TTC39B		STX18-AS1	CD27
		COL15A1		LINC01293	HLA-DMA
		F5		SPATA32	SELENOP
		BMP5		SERPINE2	RNASE4
		RBP1		MDGA2	TMC8
		MGAT4A		LOC100134368	OSBPL1A
		A2MP1		ADCYAP1	SCNN1B
		LINC00960		LINC01487	EPB41L3
		LGALS2		TRIB2	IRF8
		PSTPIP2		HIF3A	MS4A1
		LTB4R2		RNF217-AS1	SECTM1
		LINC00964		LOC102723380	GPAT3
		TINAGL1		LOC101928134	CSF1R
		PRAMEF10		SEMA5A	RAB31
		FLT3		GABRA6	FAM198B
		ITIH3		PTGR1	APOL3
		EFCC1		RBP5	ADAM8
		SPDYA		LINC02016	SYK
		KRTAP9-9		DEPDC1-AS1	PRKAR2B
		LOC102723335		PLAT	FCGR3B
		CD226		STOX2	SPRED1
		SIT1		TCP11L2	ARL4C
		LOC100129620		EPHB1	NAPSB
		CYP4F3		TRDN	RAB20
		LINC01750		SOX21-AS1	GCNT2
		TM6SF1		RMDN2	IL18
		TLR3		JPH2	FCMR
		BTNL8		FAM43B	SELL
		C11orf86		LINC00424	IL4R
		CHRDL1		ZNF169	CETP
		PGLYRP2		PLA2G2F	MS4A4A
		FAM20A		IRF6	FGR
		TNNC2		TIMP4	AKR1C3
		THPO		FOXP1-AS1	BHLHE40
		TMSB4Y		NLRP1	ALDH1A1
		SIGLEC1		OGFRP1	ACTN1
		ATXN8OS		OTX2-AS1	TUBB2A
		GALNT5		LINC01305	LMO2
		IQUB		ACSM1	MAP3K8
		ITGA2B		KLHL29	ANG
		TTYH3		TRIM6	HLA-DQA1
		KLF4		PRL	F13A1
		OR1J2		HSPB6	PARVG
		ABCB1		ZNF365	MNDA
		CFAP300		GPC6	GIMAP4
		LOC101929570		CCDC68	HBM
		LOC105370613		SLC6A4	TMEM71
		LOC101927609		LGI1	ACSL1
		SMIM3		ADGRF3	RFTN1
		SPTA1		FNDC1	TUBA1A
		MTMR9LP		PCAT7	HLA-DRB6
		CLCN4		RORB	RASSF4
		TC2N		TTC12	SPP1
		AOAH		PLA2G1B	MYO1F
		CD300A		UCA1	SWAP70
		CXCL10		SPATA19	IGSF6
		LTBR		SERP2	NKG7
		C1orf68		BHMT	NRIP1
		MFSD2A		KIF13A	FPR1
		LINC02381		SPART-AS1	TCN2
		NACAD		LOC101928940	ANXA1
		SPINK2		LOC101927342	PLBD1
		TSPO2		GNAT3	SPIC
		GRID1		NEFL	CYBB
		LOC284561		ZNF236-DT	PTPRCAP
		PFKP		USH1C	CAMP
		C1orf115		SYNGR1	PID1
		SLC25A43		AIF1	S1PR1
		FSTL4		LINC02112	FCN1
		LOC643733		NAV2-AS4	CCL4
		SMPDL3B		IFNA14	APOC1
		RBP7		LOC101926944	CFP
		C7		IFNA10	P3H2
		IL21		HTRA1	CD44
		MIR4755		PARVA	MS4A7
		PLAUR		PYGO1	FCER1G
		HOPX		CCL16	TIMD4
		LINC01148		DEFA4	CD69
		NINJ2		CAPN9	LILRB5
		LOC105369748		NKX2-1	CD99
		PDGFRL		GEM	FRMD4B
		VN1R108P		FGF20	IL10RA
		ENPP2		SLC5A7	AXL
		ME1		LINC01297	LILRB2
		CASQ1		LINC00508	MAF
		KRBOX1-AS1		GAB4	LGMN
		ART3		BTNL9	GIMAP7
		CXCL5		NTRK3	GPR65
		PRCD		MACROD2-AS1	AHR
		ITGB2-AS1		BPIFA1	SLC2A3
		C11orf21		RCAN3	RGS18
		SOX2-OT		PRKCQ	DEK
		B4GALT6		VN1R10P	LAPTM5
		TSPAN2		IL1B	FGL2
		ESAM		FRRS1	MPEG1
		TMTC1		PRG3	GPR137B
		LOC284632		GPR34	C1orf162
		LOC101928132		FOS	RGS1
		DOCK1		GYS2	CCND2
		USP9Y		BTBD11	LCP2
		TTTY13		NEK5	TYROBP
		RNF212		TEX15	CD81
		LINC01600		FILIP1L	CD5L
		YAP1		HCG9	PDK4
		KBTBD11		SLC25A53	CD52
		F13B		LOC101928663	HBB
		CYLD		LINC00908	TMSB4X
		AKNAD1		C9orf41-AS1	PLA2G7
		FCRL4		CHRM2	CTSH
		TSPAN33		LINC01551	RHOBTB1
		ETNK2		DPP10-AS3	CALHM6
		SDK2		PAK5	SLC40A1
		KLRB1		ATP1B4	PLEKHO1
		AKT3		AGR2	PTPRC
		FAM83C		CSMD2	SLC15A3
		AQP9		ROBO2	TNFRSF1B
		OR1E1		OR51E2	NCF2
		MGAM2		KRT77	CEBPD
		APOBEC2		LOC101929122	LCP1
		VAT1L		TOP1P2	HLA-DPA1
		SLC22A17		DIP2C	LTF
		NCF4		LOC285422	HLA-DPB1
		ZNF667-AS1		CPB1	C5AR1
		P2RY10		LINC00330	TGFBI
		CYP1B1		LOC101928716	HMOX1
		CCDC70		ADORA3	C1QB
		FLJ12825		PLAU	ITGB2
		LOC102723409		SPATA41	HLA-DRA
		S1PR3		LINC00032	FSCN1
		GZMK		OR10A5	CD14
		CDR1		KRTAP11-1	ADAM28
		SLITRK4		IRX4	S100A9
		FHL1		PNLDC1	RNASE6
		ZNF132		HTR2B
		LOC100506885		LOC101929459
		NKAIN2		PPIC
		LOC100996724		CD79A
		ECM2		PCDH12
		BDNF		DSP
		CXCL9		OR6W1P
		CYMP		LOC101927543
		LINC02520		LINC01255
		GBP2		KCNB1
		KRTAP4-12		PNMA2
		KIAA1210		CNTNAP5
		RAB7B		LINC01648
		LINC01555		LINC00943
		GPA33		STEAP4
		C9orf84		ZNF709
		MLC1		B3GALT5
		HHIPL1		SLC28A3
		FLG-AS1		C8orf34-AS1
		CDO1		MRVI1-AS1
		GPR174		FAM205C
		MAMDC2		SPINT3
		LINC01949		SLC13A3
		SIGLEC10		FHL5
		ARMCX1		MYBPC1
		ARHGAP24		LINC01512
		DSC2		PBOV1
		FAM153A		WIPF3
		TCL1A		PPP1R3A
		FAM114A1		LINC01210
		SIGLEC16		LRRC73
		NLGN1		SH3BP2
		SLCO2B1		CLEC1A
		CTSG		DCHS1
		LUZP1		PRSS12
		SH2D1B		TGM4
		SEZ6L		CYP26A1
		AVP		AURKC
		MAMLD1		SNED1
		EREG		FOXF1
		LINC00560		STAC
		SLC25A18		FAM171A1
		PAQR5		TMEM95
		LINC01943		RRN3P3
		OBSL1		SERPINI1
		PLD3		LOC101926984
		CXCL3		MT1F
		CABYR		FAT3
		GUCY1B1		LINC01697
		BTN1A1		OR2L13
		PROK2		ABLIM3
		JAM2		SLC16A2
		RIMS1		APOA2
		OLFML3		TMEM108
		GS1-279B7.1		LINC00557
		FCGR2A		TRIL
		TGFBR2		KIZ-AS1
		ARPP21		DGCR12
		SASH3		SP5
		HHAT		KRTAP7-1
		MIR205HG		ZNF287
		AIPL1		ZNF781
		TSPEAR-AS2		LOC100128594
		UMODL1		TCHH
		LOC101929319		KIAA2012
		TMOD1		GNG4
		LOC101928590		TRIO
		NLRP7		HSPC324
		SOWAHA		GPR68
		CCDC168		LINC00705
		MST1R		WDR19
		HMMR-AS1		PMS2P2
		RADIL		NOMO3
		LINC00518		HPDL
		TMCO5B		CENPX
		CCR4		ANKLE1
		FAP		TMCO6
		TNS1		REXO5
		DCHS2		SURF2
		MKRN3		FARSB
		ZFP36L1		DNAJC17
		MIR4296		PXMP2
		MAGED2		TACC3
		FKBP1B		TOP1MT
		GDA		LOC101928433
		MAJIN		DCTPP1
		MIR124-2HG		NAGPA
		KIF26A		MAPKAPK3
		ATP10D		NAPRT
		RTN4R		ZMYND19
		PCED1B-AS1		SAC3D1
		SGMS2		FOXM1
		AOX1		CDCA5
		CEP112		RBM10
		LINC00474		SORBS1
		ABCC3		RNASEH1-AS1
		ART4		MYBL2
		MAML3		NVL
		OTULINL		SREBF1
		LOC101928255		FLVCR1-DT
		CHST4		CENPM
		F2RL1		PIN1
		LINC02053		GBAP1
		CMTM5		EMC3-AS1
		LINC00656
		KIAA1671
		CLCNKB
		LOC283194
		CKM
		SMARCA1
		KCNE4
		LINC01315
		SPIB
		LOC101928222
		ZNF595
		GLYAT
		SYTL2
		FLJ30679
		SLC43A3
		AQP4-AS1
		LINC01800
		PMCHL2
		RIPK4
		TSGA10
		CLEC5A
		ABCC12
		BEAN1
		SLC4A7
		CLYBL-AS1
		ST7-OT4
		CD3D
		ADAMTS17
		TBXAS1
		PARD3B
		TRBC1
		PYROXD2
		CRYAB
		PRB1
		ARL10
		NLRC4
		HLA-DMB
		CSTF3-DT
		RPS6KA6
		TMEM119
		ATP2C2
		DEFB108B
		FAM66D
		KRT23
		PTPRS
		VTCN1
		PSG7
		ELOVL2-AS1
		LINC02192
		SORCS2
		TNFAIP8L2
		ZNF831
		TRAC
		CCR7
		THEMIS
		CNPY1
		PDE3A
		CARD16
		TRPA1
		LINC00629
		TGFA
		TMEM125
		LOC101927043
		ZNF280A
		LINC00851
		MAGEB4
		GNRHR
		IL32
		FSTL1
		HCG4B
		ANKRD26P3
		PAG1
		MAGEL2
		CHRM5
		CRTAM
		IFIT2
		KLRC4
		IL18R1
		ADAMDEC1
		LHFPL3
		KCNJ10
		RASSF6
		FGF10-AS1
		LINC01107
		LOC100132686
		ACSM5
		FRMD4A
		A2M-AS1
		MT1HL1
		CDH13
		PAX3
		USP18
		PCDHGC3
		LINC01198
		C1QTNF1-AS1
		LINC01069
		FGF16
		CD93
		WDFY4
		LINC01426
		AMOTL2
		SPATA8
		GHR
		JAM3
		LRP1B
		ACMSD
		TPTEP1
		STARD8
		LINC00313
		CAPN12
		SLC17A6
		SNCA
		MOV10L1
		CDH6
		PLS3
		EQTN
		FLJ40288
		SPRR4
		HACD4
		CNGA1
		C2orf40
		LINC00700
		SPINK6
		LOC90246
		SSMEM1
		SIRPB1
		PTGS1
		LOC100419741
		NLRP8
		MRPL45P2
		TTLL6
		FOXF2
		TRIM58
		ARSA
		ZNF682
		PPP1R17
		PTGFRN
		ECSCR
		LINC00491
		CCR6
		ZNF536
		LOC101928269
		NUTM2B
		HEY1
		LOC100507443
		HP
		LOXL3
		WFDC1
		LXN
		POM121L9P
		MT1H
		CBY3
		FAM229B
		CASC2
		LINC00459
		HOXB2
		CYP8B1
		DLG4
		CASC18
		LINC01209
		NUPR1
		DNAJC5G
		BCL11B
		GZMA
		HTR1D
		HSF5
		LINC01876
		SHMT1
		HSFX3
		LPAR3
		RNF212B
		DLGAP1-AS1
		INHBA
		TRIM2
		CRABP1
		SOX14
		SERPINB2
		LOC100506446
		ZC3H12C
		SELP
		SULT1C2
		SLC24A3
		AMELY
		HSD11B1
		LDB2
		C1orf105
		CTXND1
		ASPA
		SERPINB4
		LOC105370832
		JAML
		LINC02171
		KIAA1324
		CD300LB
		SDC2
		APLN
		CASP14
		SYT13
		LINC02123
		LOC101928988
		TSPAN6
		PMEL
		LURAP1L
		LINC01657
		CCDC60
		LOC101927723
		PTPN5
		LINC00619
		LOC284798
		PDGFD
		PKDCC
		MT1E
		LOC284240
		CCDC140
		KLK13
		CWH43
		ITIH2
		FAM163A
		LINC01859
		TAS1R1
		AANAT
		CCNA1
		PTPN22
		RAB42
		UBE2QL1
		IL2RB
		IQCF1
		BEX1
		CDH4
		PAX4
		OR4D1
		LOC100506675
		TMEM56
		EBF2
		CECR9
		DIO3
		KSR1
		LINC01490
		SLC35G3
		LOC541472
		TTTY12
		HSD3B2
		SOX6
		LOC105370629
		LINC01813
		P2RY1
		SLC38A4
		PGAP1
		2021-03-03
		DAB1
		TRPM3
		EDARADD
		ZCCHC24
		LINC02297
		GC
		GGT1
		LOC100505685
		EDDM13
		THEG
		GJB6
		LINC00929
		LINC01271
		DLEU7-AS1
		OR10H3
		B3GNT5
		LGALS1
		ZNF474
		SLCO6A1
		IGFBP2
		ANXA13
		LOC101929741
		LRRN4
		ZNF571
		DCN
		CCDC198
		SUSD1
		TTTY14
		HRH1
		EGFL6
		IGFL2
		EPHX2
		GPR135
		MAEL
		GP6
		TTC41P
		CACNA1S
		LOC101927044
		BTN2A3P
		SRPX
		TAS1R2
		TLN2
		ENC1
		ACE2
		ALDH2
		LOC100505534
		BOC
		THBS4
		GBP3
		MIAT
		KCCAT333
		EIF5A2
		CCL23
		SIRPG
		RBPMS2
		IL9
		RNF19B
		ADGRG3
		DYNLRB2
		SMTNL1
		TPPP2
		GLP1R
		MAP6
		JAZF1-AS1
		VSTM4
		FCGR2C
		ISM1
		SYNPR
		SLC10A2
		OR9A1P
		SLN
		CMIP
		LOC100996671
		OPALIN
		ADCY6
		ACR
		MXRA5
		KLK1
		GPRC5B
		ZFPM2
		PTX3
		KLLN
		EPB42
		ADAM23
		LOC101928708
		CLCN5
		CLYBL-AS2
		CNTNAP2
		TCEAL9
		PMFBP1
		NOVA1
		LOC100505635
		GALR2
		TRHDE-AS1
		OPCML
		CXXC1P1
		KCNMB1
		MYOZ1
		REG1A
		CPA4
		HOXB8
		PSAPL1
		HHIP-AS1
		INHA
		WDR86
		ALDH1A2
		KRT76
		LINC01734
		TAS2R40
		CRX
		ATG13
		C2orf81
		RAB8B
		LINC01535
		FAAH2
		LINC01088
		BMX
		HSH2D
		USP29
		CST7
		ELF3
		AEBP1
		GADD45A
		C19orf84
		TTC6
		MEPE
		LPAR5
		NECAB1
		LVRN
		SERPINB3
		TNIK
		CSHL1
		ADAP1
		ST6GALNAC2
		CYP2S1
		LINC00664
		PTAFR
		HJV
		OLFM1
		BCAR3
		ARHGEF26
		LINC00588
		GPR50
		SYCN
		LOC105375026
		LPA
		GUSBP1
		IQCG
		IL13RA2
		PLXDC2
		CEACAM1
		MCOLN1
		PCSK2
		WFDC9
		BCORP1
		C5orf64-AS1
		C11orf42
		GDF3
		BTNL3
		GRB10
		HAGLR
		LINC01533
		GSTM5
		FSCN3
		WDR72
		ENKUR
		WNT10B
		WISP1
		ZSCAN18
		DGKB
		TBC1D30
		LRRIQ1
		CD2
		LINC00298
		MASP1
		PIRT
		SLC39A2
		MROH2B
		KIAA0513
		ABCA9
		FAM167B
		LOC100506114
		GPX3
		CCL11
		DNM3
		LINC01122
		ZNF295-AS1
		RHBDL3
		PGM5
		SPACA7
		TNFSF4
		ABCC13
		MYF6
		RFPL1S
		ADCYAP1R1
		CD200R1
		SMIM31
		MPP3
		ABCC11
		LHFPL2
		TAS2R4
		TAC1
		GABRB3
		AMER3
		MMP14
		NEUROD2
		C17orf77
		GSTM3
		ENPEP
		IQCA1
		TCEAL3
		LINC02179
		GDPD1
		LOC285766
		C10orf82
		EPHA5-AS1
		SLFNL1
		GALNT16
		VMP1
		RHOC
		LAMB2
		C18orf61
		IQGAP3
		LOC101929473
		LINC00312
		ATP8B4
		JMJD1C-AS1
		HDGFL3
		PPFIBP1
		LCE3D
		GLRA2
		MEFV
		ULK2
		KCNA2
		KIR2DL4
		LOC221946
		ITGB3
		GFRA1
		RLBP1
		KREMEN1
		GUCY1A1
		OR2B3
		CSMD2-AS1
		LRRC37A7P
		LCN1
		PLEKHG1
		NAALADL2
		FAM84A
		BLVRA
		TRIM36
		CYP4X1
		PLA2G2A
		CHRNA1
		MAP2K6
		YIPF1
		CYP39A1
		EDNRA
		PRLHR
		TMEM132B
		CDC20B
		KRT82
		DPYSL4
		ATP6V0E2-AS1
		SOX5
		LOC101929116
		BCAR4
		SPATA3-AS1
		C2orf16
		LINC01091
		LCA5L
		SLIT2
		DKKL1
		ANO2
		XKR4
		FZD4
		LINC00523
		CACNA1G-AS1
		PLP1
		PHOX2B
		FAM166A
		TRO
		PDE5A
		MGST1
		PALM2
		C2CD4B
		DOCK4-AS1
		MYMX
		C4orf54
		PIK3R6
		MRAS
		DPP4
		KRT4
		TEAD4
		DAND5
		C14orf39
		ROPN1L
		PPP1R14C
		HNRNPA1
		CKS2
		PMS2P5
		TENM1
		ALKBH2
		PPP1R14B
		GEMIN6
		FNTB
		CBX8
		DHX57
		BDH1
		ZFAS1
		PKP4
		SLC25A15
		SLC9A8
		LOC100506282
		CBX3P2
		ZNF121
		TMEM97
		AGPAT3
		UBALD1
		RNF2
		FLVCR1
		EEF2KMT
		KISS1R
		KLHL26
		PSMG4
		MAGEB1
		NAT6
		HIST1H2AJ
		TYSND1
		KIF20A
		LYPD8
		AHCY
		PABPC1L
		KIF23
		GRM5
		KLHL21
		ZNF532
		MAN1B1-DT
		THOP1
		C15orf41
		GGCT
		DNMT1
		POLD2
		CCT3
		FRG1HP
		CD320
		SMKR1
		BZW2
		KIF18A
		CHKA
		AGAP3
		SEH1L
		NOC4L
		LOC148413
		SF3A2
		D2HGDH
		PFAS
		C12orf45
		ZNF574
		ZNF653
		ACACA
		CHRM3
		HIST1H3C
		DUXAP10
		RPUSD2
		CHML
		ZC3HAV1L
		NUF2
		SLC39A4
		EMC9
		CCDC85B
		USP37
		SORD
		SNHG19
		GSTZ1
		TBC1D31
		WDR4
		ZDHHC12
		THEM6
		ENO3
		LINC00328
		LOC389834
		ZBED6CL
		WDR90
		KIFC1
		ANKZF1
		FCHO1
		PLEKHH3
		PUS7
		ZNF485
		ZNF674-AS1
		MAGEA6
		LINC01004
		TWNK
		KMT5A
		ATP2A1-AS1
		MIR142
		FSTL5
